# Supplementary material for: Spatial-fluxomics provides a subcellular-compartmentalized view of reductive glutamine metabolism in cancer cells
Source: Nat Commun. 2019 Mar 22;10:1351. doi: 10.1038/s41467-019-09352-1 (PMC6430770; doi:10.1038/s41467-019-09352-1)
Supplement: Supplementary file 4 — Supplementary Data 1 [file 41467_2019_9352_MOESM4_ESM.xlsx]

## Sheet: Table 1; Relative pools
CY_mean = mean of relative pool sizes in the cytosolic fraction out of the total whole-cell pool (n=3)
CY_ci = confidence interval (95%) of relative pool sizes in the cytosolic fraction out of the total whole-cell pool (n=3)
MT_mean = mean of relative pool sizes in the mitochondrial fraction out of the total whole-cell pool (n=3)
MT_ci = confidence interval (95%) of relative pool sizes in the mitochondrial fraction out of the total whole-cell pool (n=3)
Deconv = deconvoluted metabolite pool sizes (see Methods)
	HeLa (Normoxia)				HeLa (Normoxia)				HeLa (Hypoxia)				SDH-WT (Normoxia)				SDH-KO (Normoxia)
Metabolite name	CY_mean	CY_ci	MT_mean	MT_ci	Deconv_CY_mean	Deconv_CY_ci	Deconv_MT_mean	Deconv_MT_ci	Deconv_CY_mean	Deconv_CY_ci	Deconv_MT_mean	Deconv_MT_ci	Deconv_CY_mean	Deconv_CY_ci	Deconv_MT_mean	Deconv_MT_ci	Deconv_CY_mean	Deconv_CY_ci	Deconv_MT_mean	Deconv_MT_ci
3-Phosphoglyceric acid	1.49	[1.333 1.678]	0.09	[0.082 0.098]	1	[1.000 1.000]	0	[0.000 0.000]	0.893	[0.796 1.000]	0.069	[0.054 0.084]	0.697	[0.622 0.784]	0.01	[0.000 0.019]	1	[1.000 1.000]	0.161	[0.121 0.201]
6-Phosphogluconic acid	0.914	[0.901 0.926]	0.148	[0.129 0.170]	0.976	[0.961 0.990]	0.087	[0.064 0.110]	0.554	[0.545 0.564]	0.276	[0.233 0.322]	0.188	[0.185 0.192]	0.099	[0.083 0.115]	0.105	[0.102 0.109]	0.196	[0.169 0.225]
Betaine	1.341	[0.890 2.031]	0.136	[0.110 0.164]	0.993	[0.953 1.000]	0.034	[0.000 0.085]
Citric acid	0.631	[0.518 0.754]	0.282	[0.255 0.315]	0.655	[0.532 0.787]	0.26	[0.228 0.297]	0.187	[0.152 0.225]	0.08	[0.070 0.091]	0.409	[0.331 0.492]	0.201	[0.177 0.228]	0.374	[0.305 0.447]	0.033	[0.024 0.043]
DL-Pyroglutamic acid	0.939	[0.564 1.516]	0.259	[0.233 0.284]	0.889	[0.586 1.000]	0.203	[0.155 0.245]					0.331	[0.188 0.515]	0.037	[0.022 0.049]	0.518	[0.281 0.832]	0.402	[0.358 0.446]
Fructose 1,6-bisphosphate	0.732	[0.694 0.770]	0.031	[0.028 0.034]	0.789	[0.748 0.831]	0	[0.000 0.000]	1	[1.000 1.000]	0.049	[0.033 0.064]	0.18	[0.170 0.189]	0	[0.000 0.000]	0.414	[0.391 0.436]	0.06	[0.050 0.071]
GDP	1.153	[0.946 1.395]	0.18	[0.164 0.199]	0.998	[1.000 1.000]	0.101	[0.073 0.129]	0.804	[0.652 0.975]	0.22	[0.192 0.252]	0.34	[0.276 0.410]	0.044	[0.035 0.054]	1	[1.000 1.000]	0.057	[0.015 0.096]
GMP	0.981	[0.721 1.359]	0.267	[0.227 0.315]	0.947	[0.755 1.000]	0.211	[0.158 0.271]	0.985	[0.886 1.000]	0.304	[0.234 0.385]	0.3	[0.212 0.404]	0.035	[0.023 0.048]	1	[1.000 1.000]	0.033	[0.000 0.151]
GTP	1.075	[1.009 1.144]	0.049	[0.039 0.062]	1	[1.000 1.000]	0	[0.000 0.000]					0.314	[0.295 0.334]	0	[0.000 0.000]	0.455	[0.427 0.485]	0.001	[0.000 0.004]
Gluconic acid	0.979	[0.886 1.075]	0.099	[0.089 0.111]	0.994	[0.950 1.000]	0.026	[0.012 0.042]
Glucose 6-phosphate	0.958	[0.876 1.043]	0.105	[0.103 0.107]	0.989	[0.940 1.000]	0.034	[0.026 0.043]	0.853	[0.780 0.930]	0.063	[0.056 0.070]	0.813	[0.743 0.888]	0.005	[0.000 0.011]	0.294	[0.266 0.323]	0.298	[0.292 0.304]
Lactic acid	0.852	[0.781 0.928]	0.084	[0.076 0.092]	0.917	[0.840 0.999]	0.019	[0.009 0.031]	0.845	[0.773 0.920]	0.009	[0.000 0.019]	0.275	[0.251 0.299]	0.001	[0.000 0.004]	0.725	[0.656 0.794]	0.554	[0.499 0.610]
Malic acid	0.894	[0.792 1.026]	0.181	[0.180 0.182]	0.942	[0.839 1.000]	0.124	[0.113 0.134]	0.896	[0.790 1.000]	0.045	[0.035 0.054]	0.592	[0.520 0.678]	0.084	[0.078 0.091]	0.168	[0.148 0.193]	0.042	[0.040 0.043]
N-Acetyl Glutamate	1.005	[0.901 1.132]	0.149	[0.140 0.158]	0.995	[0.961 1.000]	0.079	[0.064 0.093]	0.995	[0.958 1.000]	0.051	[0.038 0.064]
N-Acetyl-L-aspartic acid	0.884	[0.814 0.961]	0.125	[0.111 0.142]	0.944	[0.871 1.000]	0.064	[0.046 0.084]	0.621	[0.569 0.675]	0.027	[0.016 0.038]
NADPH	0.531	[0.317 0.832]	0.102	[0.092 0.114]	0.576	[0.332 0.893]	0.067	[0.040 0.092]	0	[0.000 0.000]	0	[0.000 0.000]	0	[0.000 0.000]	0	[0.000 0.000]	0	[0.000 0.000]	0	[0.000 0.000]
O-Acetyl Serine	1.111	[0.976 1.275]	0.109	[0.099 0.121]	1	[1.000 1.000]	0.026	[0.007 0.044]
S-(2-Succinyl)cysteine	1.171	[0.928 1.460]	0.159	[0.150 0.169]	0.996	[0.991 1.000]	0.075	[0.050 0.100]
UMP	0.542	[0.500 0.586]	0.367	[0.335 0.405]	0.547	[0.502 0.595]	0.362	[0.326 0.405]	0.419	[0.384 0.455]	0.256	[0.230 0.287]	0.167	[0.154 0.182]	0.101	[0.091 0.114]	0.533	[0.487 0.581]	0.419	[0.378 0.468]
Ureidosuccinic acid	1.184	[0.993 1.404]	0.17	[0.157 0.185]	1	[1.000 1.000]	0.087	[0.063 0.110]
Xylulose 5-phosphate	1.143	[1.039 1.263]	0.055	[0.022 0.112]	1	[1.000 1.000]	0.004	[0.000 0.027]
alpha-Ketoglutaric acid	0.561	[0.518 0.608]	0.235	[0.214 0.260]	0.584	[0.537 0.633]	0.214	[0.189 0.241]	0.574	[0.528 0.623]	0.108	[0.093 0.125]	0.344	[0.316 0.374]	0.14	[0.124 0.158]	0.679	[0.623 0.738]	0.336	[0.299 0.378]
cis-Aconitic acid	0.746	[0.670 0.819]	0.255	[0.219 0.304]	0.777	[0.699 0.859]	0.223	[0.179 0.274]	0.273	[0.247 0.302]	0.036	[0.027 0.046]	0.532	[0.476 0.591]	0.307	[0.254 0.370]	0.463	[0.418 0.513]	0.038	[0.025 0.052]
Glycerol 1-phosphate	0.968	[0.878 1.062]	0.15	[0.128 0.174]	0.99	[0.936 1.000]	0.084	[0.058 0.113]	1	[1.000 1.000]	0.054	[0.018 0.094]	0.494	[0.447 0.542]	0.044	[0.031 0.058]	0.998	[0.982 1.000]	0.594	[0.490 0.700]
ADP	0.359	[0.352 0.366]	0.235	[0.220 0.253]	0.364	[0.356 0.372]	0.231	[0.214 0.251]	0.261	[0.255 0.268]	0.327	[0.304 0.352]	0.13	[0.127 0.133]	0.107	[0.100 0.116]	0.514	[0.504 0.525]	0.215	[0.198 0.235]
ATP	0.892	[0.807 0.987]	0.096	[0.079 0.115]	0.95	[0.865 1.000]	0.03	[0.010 0.053]	0.512	[0.461 0.567]	0.038	[0.023 0.054]	0.346	[0.312 0.384]	0.001	[0.000 0.006]	0.441	[0.398 0.489]	0.006	[0.000 0.014]
CTP	1.019	[0.925 1.121]	0.068	[0.059 0.077]	0.999	[0.996 1.000]	0	[0.000 0.001]	0.724	[0.655 0.796]	0.026	[0.013 0.038]	0.404	[0.366 0.443]	0	[0.000 0.000]	0.111	[0.100 0.121]	0	[0.000 0.000]
L-Glutathione reduced	0.782	[0.731 0.829]	0.129	[0.127 0.132]	0.834	[0.780 0.886]	0.077	[0.071 0.082]	0.739	[0.692 0.785]	0.042	[0.038 0.047]	0.077	[0.072 0.082]	0.014	[0.014 0.015]	0.023	[0.021 0.025]	0.102	[0.100 0.104]
NADH	0.79	[0.672 0.928]	0.161	[0.155 0.166]	0.839	[0.712 0.990]	0.11	[0.097 0.124]	0.969	[0.866 1.000]	0.045	[0.030 0.060]	0.07	[0.059 0.083]	0.029	[0.027 0.031]	0.178	[0.146 0.214]	0.287	[0.276 0.298]
UDP	1.327	[1.144 1.586]	0.205	[0.186 0.227]	1	[1.000 1.000]	0.113	[0.082 0.143]	0.782	[0.664 0.931]	0.181	[0.154 0.208]	0.595	[0.507 0.706]	0.049	[0.036 0.062]	0.289	[0.244 0.345]	0.131	[0.116 0.147]
UTP	0.952	[0.907 1.002]	0.067	[0.062 0.072]	0.997	[0.978 1.000]	0	[0.000 0.000]	0.539	[0.513 0.567]	0.02	[0.014 0.026]	0.396	[0.377 0.416]	0	[0.000 0.000]	0.147	[0.140 0.155]	0	[0.000 0.000]
5′-Deoxy-5′-(methylthio)adenosine	1.307	[1.102 1.535]	0.304	[0.269 0.342]	1	[1.000 1.000]	0.225	[0.182 0.271]	1	[1.000 1.000]	0.448	[0.375 0.525]	0.503	[0.422 0.591]	0.046	[0.033 0.058]	0.597	[0.499 0.704]	0.301	[0.259 0.347]
Glycine	1.041	[0.737 1.395]	0.065	[0.047 0.084]	0.966	[0.794 1.000]	0.001	[0.000 0.006]	0.905	[0.676 1.000]	0	[0.000 0.000]	0.343	[0.243 0.461]	0.003	[0.000 0.009]	0.977	[0.827 1.000]	0.052	[0.015 0.087]
L-Serine	0.83	[0.694 0.978]	0.091	[0.057 0.137]	0.889	[0.744 1.000]	0.032	[0.000 0.078]	1	[1.000 1.000]	0.011	[0.000 0.061]	0.284	[0.236 0.333]	0.019	[0.003 0.037]	0.483	[0.399 0.569]	0.231	[0.129 0.358]
AMP	0.724	[0.657 0.794]	0.506	[0.466 0.553]	0.73	[0.659 0.809]	0.5	[0.455 0.553]	0.525	[0.470 0.581]	0.453	[0.413 0.499]	0.315	[0.285 0.347]	0.103	[0.092 0.115]	1	[1.000 1.000]	0.136	[0.089 0.186]
L-Alanine	1.02	[0.894 1.148]	0.076	[0.071 0.081]	0.996	[0.964 1.000]	0.002	[0.000 0.008]	0.995	[0.957 1.000]	0	[0.000 0.000]	1	[1.000 1.000]	0	[0.000 0.000]	1	[1.000 1.000]	0.154	[0.124 0.185]
L-Aspartic acid	0.926	[0.827 1.028]	0.124	[0.110 0.140]	0.968	[0.884 1.000]	0.058	[0.040 0.078]	0.923	[0.826 1.000]	0.06	[0.042 0.080]	0.6	[0.537 0.668]	0.02	[0.011 0.031]	0.054	[0.048 0.061]	0.013	[0.011 0.015]
L-Cystathionine	0.83	[0.490 1.340]	0.083	[0.073 0.095]	0.847	[0.525 1.000]	0.021	[0.000 0.049]	0.949	[0.691 1.000]	0.001	[0.000 0.006]
L-Glutamic acid	0.766	[0.716 0.818]	0.21	[0.196 0.226]	0.81	[0.755 0.865]	0.167	[0.150 0.186]	0.857	[0.798 0.916]	0.145	[0.129 0.162]	0.264	[0.246 0.282]	0.048	[0.042 0.053]	0.257	[0.239 0.275]	0.157	[0.145 0.171]
L-Glutamine	0.967	[0.899 1.042]	0.105	[0.093 0.119]	0.995	[0.965 1.000]	0.033	[0.018 0.050]	1	[1.000 1.000]	0.01	[0.000 0.029]	0.308	[0.286 0.332]	0.015	[0.010 0.020]	0.334	[0.309 0.360]	0.06	[0.049 0.071]
L-Proline	0.821	[0.744 0.902]	0.11	[0.102 0.119]	0.879	[0.797 0.966]	0.052	[0.041 0.064]	0.906	[0.822 0.996]	0.061	[0.049 0.073]	0.102	[0.092 0.112]	0.01	[0.009 0.012]	0.142	[0.128 0.156]	0.034	[0.030 0.037]
NAD+	0.441	[0.406 0.476]	0.161	[0.155 0.167]	0.46	[0.422 0.500]	0.141	[0.133 0.149]	0.475	[0.437 0.514]	0.074	[0.068 0.080]	0.148	[0.136 0.161]	0.059	[0.056 0.062]	0.13	[0.119 0.141]	0.089	[0.085 0.093]
