# Supplementary material for: Spatial-fluxomics provides a subcellular-compartmentalized view of reductive glutamine metabolism in cancer cells
Source: Nat Commun. 2019 Mar 22;10:1351. doi: 10.1038/s41467-019-09352-1 (PMC6430770; doi:10.1038/s41467-019-09352-1)
Supplement: Supplementary file 5 — Supplementary Data 2 [file 41467_2019_9352_MOESM5_ESM.xlsx]

## Sheet: Table 2; Abs pool sizes
CY_mean = mean of absolute pool sizes in the cytosolic fraction out of the total whole-cell pool (n=3)
CY_ci = confidence interval (95%) of absolute pool sizes in the cytosolic fraction out of the total whole-cell pool (n=3)
MT_mean = mean of absolute pool sizes in the mitochondrial fraction out of the total whole-cell pool (n=3)
MT_ci = confidence interval (95%) of absolute pool sizes in the mitochondrial fraction out of the total whole-cell pool (n=3)
Deconv = deconvoluted metabolite pool sizes (see Methods)
	HeLa (Normoxia)				HeLa (Hypoxia)				SDH-WT (Normoxia)				SDH-KO (Normoxia)				HeLa (Normoxia; Low glutamine)
Metabolite	Deconv_CY_mean (nmol/uL-cells)	Deconv_CY_ci (nmol/uL-cells)	Deconv_MT_mean (nmol/uL-cells)	Deconv_MT_ci (nmol/uL-cells)	Deconv_CY_mean (nmol/uL-cells)	Deconv_CY_ci (nmol/uL-cells)	Deconv_MT_mean (nmol/uL-cells)	Deconv_MT_ci (nmol/uL-cells)	Deconv_CY_mean (nmol/uL-cells)	Deconv_CY_ci (nmol/uL-cells)	Deconv_MT_mean (nmol/uL-cells)	Deconv_MT_ci (nmol/uL-cells)	Deconv_CY_mean (nmol/uL-cells)	Deconv_CY_ci (nmol/uL-cells)	Deconv_MT_mean (nmol/uL-cells)	Deconv_MT_ci (nmol/uL-cells)	Deconv_CY_mean (nmol/uL-cells)	Deconv_CY_ci (nmol/uL-cells)	Deconv_MT_mean (nmol/uL-cells)	Deconv_MT_ci (nmol/uL-cells)
alpha-Ketoglutaric acid	0.064	[0.059 0.070]	0.024	[0.021 0.027]	0.063	[0.058 0.068]	0.012	[0.010 0.014]	0.038	[0.035 0.041]	0.015	[0.014 0.017]	0.075	[0.068 0.081]	0.037	[0.033 0.042]	0.017	[0.015 0.019]	0.025	[0.022 0.028]
Citric acid	0.125	[0.103 0.151]	0.049	[0.043 0.056]	0.036	[0.029 0.043]	0.015	[0.013 0.017]	0.078	[0.064 0.094]	0.038	[0.033 0.044]	0.071	[0.059 0.086]	0.006	[0.005 0.008]	0.025	[0.020 0.030]	0.011	[0.010 0.013]
NADH/NAD			0.015	[0.013 0.02]			0.012	[0.010 0.016]			0.009	[0.008 0.012]			0.061	[0.053 0.082]			0.037	[0.033 0.050]
