# Supplementary material for: Spatial-fluxomics provides a subcellular-compartmentalized view of reductive glutamine metabolism in cancer cells
Source: Nat Commun. 2019 Mar 22;10:1351. doi: 10.1038/s41467-019-09352-1 (PMC6430770; doi:10.1038/s41467-019-09352-1)
Supplement: Supplementary file 6 — Supplementary Data 3 [file 41467_2019_9352_MOESM6_ESM.xlsx]

## Sheet: Table 3; 13C-gln Normoxia
		mitochondria																		cytosol
		2 min	2 min (std)	5 min	5 min (std)	10 min	10 min (std)	20 min	20 min (std)	30 min	30 min (std)	60 min	60 min (std)	180 min	180 min (std)	720 min	720 min (std)	1440 min	1440 min (std)	2 min	2 min (std)	5 min	5 min (std)	10 min	10 min (std)	20 min	20 min (std)	30 min	30 min (std)	60 min	60 min (std)	180 min	180 min (std)	720 min	720 min (std)	1440 min	1440 min (std)
malate	m+0	0.982969	0.0014793	0.959634	0.000894642	0.873571	0.0092904	0.800188	0.0164305	0.737203	0.00551662	0.650973	0.00514127	0.570579	0.00649614	0.560522	0.00705427	0.540957	0.0028223	0.998665	0.00219063	0.989407	0.00118163	0.958434	0.00400939	0.900088	0.00159875	0.840655	0.00705262	0.743034	0.0106898	0.645069	0.0199658	0.606058	0.0114605	0.564166	0.00434923
malate	m+1	0.000860592	0.000883849	0.000507621	0.000425279	0.000264306	0.00012412	0.000194136	0.000728923	0	0.00286913	0.00075363	0.000948903	0.00046505	0.0013418	0.00102486	3.51093e-05	0.00751101	0.000200614	0	0.000782022	0	0.00148013	0	0.00102301	0	0.00563512	0	0.00171144	0.000256464	0.00205821	0	0.00174197	0	0.000297653	0.00516138	0.00124277
malate	m+2	0	2.37872e-05	0	9.79581e-05	9.93008e-05	1.26959e-05	0.000818787	9.11573e-05	0.00148642	4.74236e-06	0.00618872	0.000638519	0.0139662	9.49177e-05	0.0248346	0.000613873	0.0515514	0.000870774	0	0.000176502	0	0.000178666	0	0.000689821	0	0.000385404	0	0.000430481	0.000948421	0.00164321	0.00768699	0.000975282	0.0189373	0.000903214	0.0416872	0.000135762
malate	m+3	0	8.56449e-05	0	0.000195885	4.97785e-05	0.000165494	0.00253825	0.000778649	0.00835935	3.66196e-05	0.0244719	0.00228352	0.032813	0.00170817	0.035738	0.00203674	0.0419456	0.00268616	0	0	0	0	0.00153789	8.93145e-05	0.00677516	0.000220038	0.0206094	0.00161366	0.0533714	0.00335905	0.0700112	0.00655743	0.0705629	0.00268938	0.0764467	0.000700478
malate	m+4	0.0161705	0.000486023	0.0398584	0.00102608	0.126015	0.00959271	0.196261	0.0162896	0.252951	0.00841762	0.317612	0.00773517	0.382176	0.00622469	0.377881	0.00844203	0.358035	0.00483829	0.00133485	0.00123211	0.010593	0.000119837	0.0400285	0.00220725	0.0931364	0.00662843	0.138735	0.00758089	0.20239	0.00362933	0.277232	0.0106911	0.304442	0.012949	0.312539	0.00367118
citrate	m+0	0.997669	0.000236687	0.992709	0.000863264	0.95232	0.00148289	0.911462	0.00608396	0.846596	0.00465068	0.777815	0.0137607	0.638157	0.00283832	0.596893	0.00224481	0.563185	0.000808842	1	0.00485574	1	0.00191159	1	0.00321092	0.993312	0.00154784	0.960735	0.00124549	0.894733	0.0114536	0.818056	0.0233547	0.71828	0.034232	0.608778	0.0127034
citrate	m+1	0.00104127	0.000190282	0.000194476	0.00114155	0.000504672	0.00017134	0.00123829	0.000922689	0	0.00301887	0.00050196	0.00229968	0.00232309	0.000122373	0.00330637	0.000301289	0.00739804	0.00103542	0	0.00485574	0	0.00191159	0	0.00222777	0	0.000961329	0	0.00335655	0	0.00121299	0.00238342	0.000883694	0	0.000109124	0.00592692	0.00029114
citrate	m+2	0	0	0	0	0	0	0.00116245	0.00111568	0.00452761	0.000214815	0.00688737	0.000743549	0.0161173	0.000172401	0.0261339	0.00186453	0.0473955	0.000502662	0	0	0	0	0	0	0	0	0	0	0	0	0.00105067	0.00275784	0.0164874	0.00416597	0.0338827	0.000215697
citrate	m+3	0	0	0	3.26477e-05	0.00143775	0.000153098	0.00736776	0.00102952	0.0185984	0.000228868	0.0363304	0.00406994	0.0609385	0.000722903	0.06492	0.00132954	0.0683906	0.00103822	0	0	0	0	0	0	0	0	0.000706586	0.00233228	0.019548	0.000717066	0.0315498	0.000971156	0.0439789	0.00632669	0.0592986	0.00332886
citrate	m+4	0.00128958	0.000456872	0.00620029	0.000252396	0.0413171	0.00199937	0.064722	0.00648892	0.101925	0.00542852	0.136832	0.00726874	0.225412	0.00119593	0.253146	0.000742429	0.250313	0.00234795	0	0	0	0	0	0.000983153	0.00668801	0.00426877	0.0277882	0.0042082	0.0600976	0.00458008	0.109873	0.0147954	0.178604	0.0224574	0.234522	0.00929922
citrate	m+5	0	2.99026e-05	0.00089604	6.76166e-06	0.00442026	0.000424273	0.0132786	0.00122496	0.0269504	0.00130204	0.0392908	0.00345338	0.053973	0.000786791	0.0523691	0.00393975	0.0605244	0.00220477	0	0	0	0	0	0	0	0.0017596	0.0107699	0.00272612	0.0256211	0.00736949	0.0370875	0.00571405	0.0420065	0.000509865	0.0561669	0.000122644
citrate	m+6	0	0	0	0	0	7.39651e-05	0.000768696	1.65347e-05	0.00140293	0.000495308	0.00234273	0.000524725	0.00307855	0.000182723	0.00323121	0.000718805	0.00279319	0.000446567	0	0	0	0	0	0	0	0	0	0	0	0	0	0	0.000643748	0.000881243	0.00142458	0.000122805
aKG	m+0	0.973392	7.26798e-05	0.945938	0.00939146	0.839253	0.0029418	0.75914	0.0186171	0.694525	0.0126027	0.601953	0.0272282	0.540974	0.0114375	0.516231	0.00235768	0.501454	0.000767711	1	0.0141884	1	0.0100525	0.878756	0.0524722	0.80894	0.0112675	0.776866	0.0577462	0.728574	0.00791176	0.665462	0.0185957	0.619367	0.0209907	0.577921	0.009373
aKG	m+1	0	4.37343e-05	0	0.000479543	0	0.00312847	0	0.00381929	0	0.00171042	0	0.00276228	0	0.00156649	0	0.000196039	0.000369053	0.000383776	0	0.0229635	0	0	0	0.010937	0	0	0	0	0	0	0	0	0	0.017096	0	0.00320835
aKG	m+2	0.00769396	0.00191618	0.00853754	0.00708122	0.00941316	0.00367605	0.00412698	0.0031354	0	0.0037927	0.00333481	0.00845184	0.00688453	5.16661e-05	0.00651536	0.00353583	0.0133747	0.00700748	0	0	0	0	0	0	0	0	0	0	0	0	0	0	0	0	0	0
aKG	m+3	0	0	0	0.000384817	0	0	0	0.000344626	0	0.000191884	0.00259644	0.000505308	0.0112085	0.000854008	0.0183547	0.000864708	0.0441684	0.00199882	0	0	0	0	0	0	0	0	0	0	0	0	0	0	0	0	0.0313149	0.0147117
aKG	m+4	0	0	0	0.000675394	0	0.000588577	0	0.00147184	0	6.68685e-05	0	0.00147732	0	5.28318e-05	0	0.00130494	0	0.00101998	0	0	0	0	0	0	0	0	0	0	0	0	0	0	0	0.00776651	0	0.010912
aKG	m+5	0.0189143	0.00194513	0.0455247	0.00289092	0.151334	0.00407796	0.236733	0.0181738	0.305475	0.0102617	0.392115	0.019556	0.440933	0.0107238	0.458899	0.00181442	0.440634	0.00837025	0	0.00877508	0	0.0100525	0.121244	0.0415352	0.19106	0.0112675	0.223134	0.0577462	0.271426	0.00791176	0.334538	0.0185957	0.380633	0.00387184	0.390764	0.00996434
