# Supplementary material for: Spatial-fluxomics provides a subcellular-compartmentalized view of reductive glutamine metabolism in cancer cells
Source: Nat Commun. 2019 Mar 22;10:1351. doi: 10.1038/s41467-019-09352-1 (PMC6430770; doi:10.1038/s41467-019-09352-1)
Supplement: Supplementary file 7 — Supplementary Data 4 [file 41467_2019_9352_MOESM7_ESM.xlsx]

## Sheet: Table 4; 13C-gln Hypoxia
										mitochondria																						cytosol
		2 min	2 min (std)	5 min	5 min (std)	10 min	10 min (std)	20 min	20 min (std)	30 min	30 min (std)	60 min	60 min (std)	180 min	180 min (std)	720 min	720 min (std)	1440 min	1440 min (std)	2 min	2 min (std)	5 min	5 min (std)	10 min	10 min (std)	20 min	20 min (std)	30 min	30 min (std)	60 min	60 min (std)	180 min	180 min (std)	720 min	720 min (std)	1440 min	1440 min (std)
malate	m+0	0.954873	0.00793575	0.929384	0.00578742	0.866617	0.0147979	0.79725	0.00256325	0.732948	0.020141	0.61031	0.0190623	0.531007	0.00236421	0.526414	0.000556061	0.514702	0.00117704	0.992545	0.00204159	0.986272	0.0126375	0.955744	0.00130333	0.917042	0.0037364	0.866005	0.0117252	0.749158	0.00885476	0.615032	0.0100477	0.563416	0.000907692	0.542576	0.000591348
malate	m+1	0.00076083	0.000314471	0	0.00189162	0	0.000933682	0.000240117	0.000493637	0	0.0013085	0.000581868	0.00066167	0.00117512	0.000505528	0	0.00155405	0.00158419	0.0002827	0	0.0031267	0	0.00946564	0.000612823	0.00523696	0	0.00212706	0	0.000741858	0	0.00177422	0.000965416	0.000862954	0	0.0015524	0.000993483	0.000661976
malate	m+2	0	7.13788e-05	0	0.000117867	0.000655851	0.000143505	0.00176138	0.000140986	0.00293769	0.000344677	0.00646544	0.000710739	0.0135039	0.00024579	0.0109381	0.00117578	0.0161274	0.000612149	0	0.000236819	0	0	0	0.000587976	0	0.000472656	0	0.0011328	0	0.000111404	0.00785769	0.00155806	0.0100022	0.00352253	0.0148194	0.000107849
malate	m+3	0	0.000189377	0	6.99374e-05	0	9.04998e-05	0.00486708	0.000633692	0.0118303	0.00140887	0.0292141	0.00138705	0.0443129	0.00137064	0.105193	0.00228638	0.169833	0.00401923	0	0	0	0	0.00212325	0.00230326	0.0222581	0.0030945	0.0445569	0.00669948	0.0936256	0.00411564	0.157362	0.0100358	0.229398	0.00250661	0.309722	0.00490978
malate	m+4	0.0443666	0.00798946	0.0706157	0.00786685	0.132727	0.0154976	0.195881	0.0015769	0.252284	0.019696	0.353429	0.0204003	0.410002	0.00174489	0.357455	0.00446015	0.297753	0.00317163	0.00745474	0.000848295	0.0137278	0.00317185	0.0415196	0.00364905	0.0607004	0.00324162	0.0894379	0.00463478	0.157217	0.0110848	0.218784	0.00243299	0.197184	0.00144418	0.131889	0.00605525
citrate	m+0	0.993216	0.00102675	0.986041	0.0031077	0.958884	0.000519668	0.895051	0.0017409	0.828974	0.0120634	0.743953	0.061625	0.618563	0.0292097	0.539411	0.00473423	0.51659	0.00118459	0.981571	0.0550227	0.985719	0.0176795	0.989083	0.00480875	0.951485	0.00357627	0.912965	0.00827958	0.919363	0.0953569	0.956965	0.0294061	0.869934	0.0023143	0.752421	0.00866284
citrate	m+1	0	0.0009004	0	0.000588969	0.000998842	0.00431664	0	0.000635484	0.000489196	0.00102407	0.00117311	0.00503766	0.0011746	6.56783e-05	0.00205966	0.00028958	0.00126538	0.000373835	0	0.0391514	0	0.00769435	0	0.00314008	0	0.0033307	0	0.00134582	0	0.00841441	0	0.00293163	0	0.00308776	0	0.000205622
citrate	m+2	0	0	0	0	0	0	0.000563065	0.00110799	0.00362398	0.000876312	0.00763921	0.00295587	0.0157568	0.00160842	0.0203469	3.72933e-05	0.0244678	0.000484318	0	0	0	0	0	0	0	0	0	0	0	0	0	0	0	0.00171487	0.00577019	6.32469e-05
citrate	m+3	0	0.000143284	0	0.000421073	0.000762847	0.000351684	0.00818298	0.00068303	0.0183818	0.00170815	0.0408197	0.0107313	0.0625067	0.00199921	0.0597119	0.00381462	0.0830927	0.00131663	0	0.00552182	0	0	0	0	0	0.00139139	0.00584649	0.00306811	0.0132083	0.0180941	0.00638556	0.00350464	0.0152077	0.000869595	0.0389045	0.000367016
citrate	m+4	0.00663694	0.00178206	0.0105541	0.00274819	0.022315	0.00496319	0.0392724	3.27216e-05	0.0564883	0.00224149	0.0924801	0.034546	0.107711	0.00190831	0.0666148	0.00632524	0.0663784	0.00397778	0.0184289	0.0040114	0.0113043	0.00738895	0.00597737	0.00325077	0.0112617	0.00351329	0.0147272	0.000367064	0.0142868	0.0208788	0.00847011	0.00669574	0.0102076	0.000151218	0.0304296	0.00397085
citrate	m+5	0.000146632	1.79838e-06	0.00340496	0.000527401	0.0170393	0.00158021	0.0566563	0.000468479	0.091519	0.00799325	0.112461	0.0178141	0.191047	0.023323	0.306106	0.0154134	0.304508	0.00452747	0	0.00633812	0.00297692	0.00259617	0.00493948	0.00469806	0.0372534	0.00478507	0.066461	0.00692435	0.053142	0.0647984	0.0281796	0.015977	0.104651	0.00200572	0.172475	0.0050975
citrate	m+6	0	0	0	0	0	6.23085e-05	0.000273875	0.000149613	0.000523724	0.000268243	0.00147356	0.000615413	0.00324181	0.000305143	0.00574893	0.000287039	0.0036975	0.000307169	0	0	0	0	0	0	0	0	0	0	0	0	0	0.000297118	0	0.00066065	0	0.000230377
aKG	m+0	0.944624	0.00356802	0.933032	0.00489498	0.859711	0.00767237	0.787793	4.85322e-06	0.720533	0.029244	0.607418	0.0162798	0.52326	0.0124603	0.480503	0.00944651	0.469097	0.00565773	0.975501	0.028968	0.970212	0.0108725	0.904217	0.0532958	0.790791	0.0290135	0.771245	0.0876972	0.655624	0.0228132	0.550435	0.0223228	0.524546	0.0132562	0.47768	0.00366039
aKG	m+1	0	0.00190896	0	0.00228903	0	0.00238659	0	0.00238684	0	0.0043366	0	0.00211908	0	0.000739336	0	0.00257364	0	2.54906e-05	0	0.0217271	0	0.00961934	0	0.0150567	0	0.00573375	0	0.00688255	0	0	0	0.00881412	0	0.00465052	0	0.0024703
aKG	m+2	0.0150871	0.00265511	0.00545113	8.91235e-05	0.0177783	0.00122479	0.00745047	0.00367084	0	0.0048778	0.00452482	0.00990816	0.00910923	0.0046372	0.010452	0.00496086	0.00285813	0.00268022	0	0	0	0	0	0	0	0	0	0	0	0	0	0	0.00604866	0.0208433	0	0
aKG	m+3	0	0	0	0	0	0	0	0	0	0	0	0.00161648	0.00158071	5.84572e-05	0.00177504	0.00130065	0.00354573	0.0018472	0	0	0	0	0	0	0	0	0	0	0	0	0	0	0	0	0	0.000811231
aKG	m+4	0	0	0	0	0	0.000889022	0	0.00104482	0	6.10142e-06	0	0.00121791	0	0.00152457	0	0.000324921	0	0.000767192	0	0	0	0	0	0	0	0	0	0	0	0	0	0	0	0.0108844	0	0.000353821
aKG	m+5	0.0402885	0.000996046	0.0615173	0.00269507	0.12251	0.00317197	0.204757	0.000244027	0.279467	0.0287089	0.388058	0.00708692	0.46605	0.0163707	0.50727	0.00543373	0.524499	0.00574904	0.0244985	0.00724089	0.0297884	0.0204919	0.095783	0.038239	0.209209	0.0232797	0.228755	0.0808147	0.344376	0.0228132	0.449565	0.0135086	0.469405	0.00794775	0.52232	0.00567328
