# Supplementary material for: Spatial-fluxomics provides a subcellular-compartmentalized view of reductive glutamine metabolism in cancer cells
Source: Nat Commun. 2019 Mar 22;10:1351. doi: 10.1038/s41467-019-09352-1 (PMC6430770; doi:10.1038/s41467-019-09352-1)
Supplement: Supplementary file 8 — Supplementary Data 5 [file 41467_2019_9352_MOESM8_ESM.xlsx]

## Sheet: Table 5; SDH WT
								mitochondria														cytosol
		5 min	5 min (std)	10 min	10 min (std)	20 min	20 min (std)	30 min	30 min (std)	60 min	60 min (std)	180 min	180 min (std)	720 min	720 min (std)	5 min	5 min (std)	10 min	10 min (std)	20 min	20 min (std)	30 min	30 min (std)	60 min	60 min (std)	180 min	180 min (std)	720 min	720 min (std)
malate	m+0	0.97	0	0.931	0.005	0.848	0.006	0.77	0.005	0.623	0.002	0.505	0.006	0.537	0	0.989	0.001	0.957	0	0.879	0.001	0.804	0.003	0.651	0.004	0.517	0.005	0.548	0.004
malate	m+1	0.001	0.001	0.001	0.002	0.001	0.001	0.003	0	0.008	0.001	0.034	0	0.051	0.001	0	0.002	0	0	0	0.001	0	0.002	0.004	0.001	0.026	0.002	0.04	0.004
malate	m+2	0.001	0	0.004	0.001	0.012	0.002	0.025	0.002	0.059	0.002	0.102	0.002	0.111	0.002	0	0	0	0	0.004	0	0.015	0.004	0.045	0.005	0.088	0.007	0.097	0.004
malate	m+3	0	0	0	0	0	0.001	0.001	0	0.004	0	0.009	0.001	0.007	0	0	0	0	0	0	0	0.001	0	0.006	0.002	0.015	0.004	0.011	0.001
malate	m+4	0.028	0.001	0.063	0.002	0.139	0.003	0.201	0.004	0.306	0.002	0.35	0.002	0.295	0	0.011	0.003	0.043	0	0.117	0.003	0.18	0	0.293	0.001	0.354	0.018	0.304	0.004
citrate	m+0	0.993	0.001	0.977	0.001	0.914	0.004	0.831	0.009	0.655	0.006	0.499	0.003	0.526	0.001	0.996	0.001	0.987	0.004	0.947	0.007	0.879	0.001	0.73	0.005	0.555	0	0.56	0.008
citrate	m+1	0.001	0	0.001	0.001	0.003	0.002	0.005	0.001	0.009	0	0.037	0	0.052	0.001	0.001	0.001	0.001	0.001	0	0	0.002	0.002	0.005	0.001	0.032	0.002	0.049	0.001
citrate	m+2	0	0	0	0	0.006	0.001	0.023	0.002	0.06	0.001	0.109	0.002	0.115	0.001	0	0	0	0	0.002	0.001	0.009	0.001	0.036	0.005	0.085	0.002	0.098	0.004
citrate	m+3	0	0	0	0	0.002	0	0.006	0.001	0.016	0.001	0.033	0.001	0.028	0	0	0	0	0	0.001	0	0.005	0	0.016	0.001	0.033	0.001	0.029	0
citrate	m+4	0.006	0.001	0.021	0	0.07	0.005	0.124	0.006	0.236	0.003	0.285	0.001	0.25	0.001	0.002	0.001	0.012	0.002	0.046	0.006	0.097	0.002	0.195	0.002	0.263	0.002	0.24	0.003
citrate	m+5	0	0	0	0	0.004	0	0.009	0	0.016	0.001	0.025	0.001	0.019	0	0	0	0	0	0.003	0.001	0.008	0.001	0.015	0.001	0.024	0.002	0.018	0.001
citrate	m+6	0	0	0	0	0.001	0	0.002	0	0.008	0.001	0.013	0.001	0.01	0	0	0	0	0	0	0	0.001	0	0.003	0.001	0.007	0.001	0.006	0
aKG	m+0	0.966	0.007	0.923	0.007	0.828	0.007	0.758	0.011	0.617	0.005	0.493	0.005	0.52	0	0.975	0.002	0.933	0.003	0.869	0.015	0.773	0.004	0.651	0.003	0.525	0.007	0.553	0.012
aKG	m+1	0	0.005	0	0.001	0	0.002	0	0.002	0.002	0.003	0.02	0.002	0.033	0.002	0	0.002	0	0.005	0	0.006	0	0.006	0	0.001	0.012	0.004	0.017	0.003
aKG	m+2	0.002	0	0.006	0.002	0.004	0	0.003	0	0.009	0.008	0.026	0.001	0.03	0	0	0	0	0	0	0	0	0	0	0	0	0	0	0
aKG	m+3	0	0	0.004	0	0.013	0.002	0.025	0.003	0.063	0.003	0.103	0.004	0.114	0.004	0	0	0	0	0	0.004	0.01	0.001	0.047	0.009	0.08	0.001	0.092	0.008
aKG	m+4	0	0	0	0.001	0	0.001	0	0	0	0.001	0	0	0	0.002	0	0	0	0.003	0	0.002	0	0.001	0	0.002	0	0.003	0	0.005
aKG	m+5	0.032	0.001	0.067	0.003	0.154	0.003	0.215	0.009	0.308	0.007	0.357	0	0.304	0.005	0.025	0.004	0.067	0	0.131	0.019	0.218	0.001	0.303	0.008	0.384	0.007	0.337	0.018
