# Supplementary material for: Spatial-fluxomics provides a subcellular-compartmentalized view of reductive glutamine metabolism in cancer cells
Source: Nat Commun. 2019 Mar 22;10:1351. doi: 10.1038/s41467-019-09352-1 (PMC6430770; doi:10.1038/s41467-019-09352-1)
Supplement: Supplementary file 9 — Supplementary Data 6 [file 41467_2019_9352_MOESM9_ESM.xlsx]

## Sheet: Table 6; SDH KO
							mitochondria												cytosol
		5 min	5 min (std)	10 min	10 min (std)	20 min	20 min (std)	30 min	30 min (std)	60 min	60 min (std)	180 min	180 min (std)	5 min	5 min (std)	10 min	10 min (std)	20 min	20 min (std)	30 min	30 min (std)	60 min	60 min (std)	180 min	180 min (std)
malate	m+0	1	0.002	0.987	0.012	0.923	0.001	0.866	0.01	0.73	0.004	0.572	0.007	1	0.032	1	0.025	0.963	0.023	0.881	0.019	0.805	0.006	0.548	0.009
malate	m+1	0	0.002	0	0.002	0	0.001	0	0.003	0	0.003	0	0.002	0	0.03	0	0.015	0	0.01	0	0.01	0	0.004	0	0.003
malate	m+2	0	0	0	0	0	0.001	0.001	0.001	0.004	0.001	0.013	0.001	0	0.002	0	0	0	0	0	0.001	0	0.002	0.005	0.008
malate	m+3	0	0	0.012	0.01	0.077	0	0.133	0.006	0.265	0.008	0.415	0.006	0	0	0	0.01	0.036	0.013	0.118	0.01	0.195	0.014	0.447	0.019
malate	m+4	0	0	0	0	0	0	0	0	0	0	0	0	0	0	0	0	0	0	0	0	0	0.002	0	0
citrate	m+0	0.997	0	0.98	0.008	0.909	0.004	0.791	0.012	0.629	0.033	0.453	0.011	0.999	0.001	1	0	0.985	0.003	0.915	0.002	0.818	0.04	0.648	0.014
citrate	m+1	0	0.002	0	0	0	0	0	0.001	0	0	0	0	0	0.001	0	0	0	0.006	0	0	0	0.004	0	0
citrate	m+2	0	0	0	0	0	0	0	0	0.004	0	0.015	0	0	0	0	0	0	0	0	0	0	0	0.006	0
citrate	m+3	0	0	0.001	0	0.006	0.001	0.01	0.001	0.019	0.002	0.035	0.001	0	0	0	0	0	0	0.001	0	0.007	0.001	0.019	0.002
citrate	m+4	0	0	0	0.001	0	0	0	0.001	0	0.001	0	0.001	0	0	0	0	0	0.001	0	0	0	0.001	0	0.001
citrate	m+5	0.002	0.001	0.019	0.008	0.085	0.003	0.198	0.008	0.347	0.029	0.497	0.009	0	0	0	0	0.014	0.002	0.084	0.002	0.175	0.042	0.326	0.015
citrate	m+6	0	0	0	0	0	0	0	0	0	0	0	0	0	0	0	0	0	0	0	0	0	0	0	0.001
aKG	m+0	0.981	0.009	0.959	0.011	0.863	0.002	0.751	0.008	0.585	0.018	0.413	0.001	0.997	0.003	0.956	0.041	0.855	0.045	0.762	0.029	0.616	0.022	0.411	0.01
aKG	m+1	0	0.001	0	0.003	0	0.002	0	0	0	0.002	0	0.001	0	0.011	0	0.018	0	0.001	0	0.007	0	0.001	0	0.004
aKG	m+2	0.009	0.005	0	0	0	0	0.003	0.003	0.005	0.003	0.007	0.001	0	0	0	0	0	0	0	0	0	0	0	0
aKG	m+3	0	0	0	0.001	0	0	0	0	0	0	0.002	0.001	0	0	0	0	0	0	0	0	0	0	0	0
aKG	m+4	0	0	0	0.001	0	0.002	0	0	0	0.001	0	0	0	0	0	0.006	0	0.004	0	0.001	0	0.007	0	0.003
aKG	m+5	0.01	0.002	0.041	0.009	0.137	0.006	0.246	0.011	0.41	0.016	0.577	0.004	0.003	0.008	0.044	0.029	0.145	0.051	0.238	0.02	0.384	0.016	0.589	0.011
