# Supplementary material for: Spatial-fluxomics provides a subcellular-compartmentalized view of reductive glutamine metabolism in cancer cells
Source: Nat Commun. 2019 Mar 22;10:1351. doi: 10.1038/s41467-019-09352-1 (PMC6430770; doi:10.1038/s41467-019-09352-1)
Supplement: Supplementary file 10 — Supplementary Data 7 [file 41467_2019_9352_MOESM10_ESM.xlsx]

## Sheet: Table 7; Gln Low
					mitochondria								cytosol
		20 min	20 min (std)	30 min	30 min (std)	60 min	60 min (std)	180 min	180 min (std)	20 min	20 min (std)	30 min	30 min (std)	60 min	60 min (std)	180 min	180 min (std)
malate	m+0	0.759	0.012	0.696	0.01	0.583	0.003	0.544	0.002	0.895	0.024	0.815	0.025	0.686	0.015	0.605	0.028
malate	m+1	0	0.002	0	0.001	0	0	0.001	0.001	0	0	0	0.006	0	0.004	0	0.007
malate	m+2	0.001	0	0.003	0	0.005	0	0.011	0.001	0	0.001	0	0.001	0	0	0.006	0.001
malate	m+3	0.003	0.001	0.008	0.003	0.023	0.001	0.034	0	0.01	0.003	0.031	0.003	0.061	0.004	0.09	0.006
malate	m+4	0.237	0.009	0.292	0.007	0.388	0.002	0.41	0	0.095	0.022	0.154	0.021	0.253	0.007	0.298	0.028
citrate	m+0	0.872	0.009	0.81	0.013	0.686	0.004	0.608	0.008	0.963	0.001	0.944	0.005	0.918	0.009	0.859	0.015
citrate	m+1	0.001	0.002	0	0.002	0.002	0.001	0.002	0	0	0.004	0	0.001	0	0.003	0	0.002
citrate	m+2	0.003	0	0.007	0	0.008	0.001	0.014	0	0.006	0.002	0.01	0.003	0.011	0.001	0.011	0.001
citrate	m+3	0.012	0.001	0.024	0.001	0.056	0.001	0.082	0.002	0.001	0.002	0.006	0.001	0.011	0.001	0.026	0.002
citrate	m+4	0.091	0.008	0.128	0.012	0.181	0.008	0.219	0.001	0.009	0.006	0.017	0.001	0.033	0.007	0.066	0.005
citrate	m+5	0.02	0.001	0.028	0	0.065	0.006	0.072	0.005	0.012	0.001	0.014	0.001	0.021	0.004	0.035	0.006
citrate	m+6	0.001	0	0.002	0	0.003	0	0.003	0	0.009	0.002	0.008	0	0.006	0.002	0.004	0.001
aKG	m+0	0.738	0.009	0.665	0.015	0.546	0.002	0.515	0.004	0.772	0.041	0.717	0.011	0.621	0.036	0.557	0.002
aKG	m+1	0	0	0	0.003	0	0.001	0	0.001	0	0.006	0	0.006	0	0	0	0.003
aKG	m+2	0	0	0	0	0	0	0	0	0	0	0	0	0	0	0	0
aKG	m+3	0	0.001	0	0.001	0.002	0.001	0.008	0.001	0	0	0	0	0	0	0	0
aKG	m+4	0	0	0	0	0	0.001	0	0.001	0	0	0	0	0	0.002	0	0.007
aKG	m+5	0.262	0.008	0.334	0.012	0.452	0.001	0.478	0.003	0.228	0.047	0.283	0.017	0.379	0.037	0.443	0.002
