# Supplementary material for: Spatial-fluxomics provides a subcellular-compartmentalized view of reductive glutamine metabolism in cancer cells
Source: Nat Commun. 2019 Mar 22;10:1351. doi: 10.1038/s41467-019-09352-1 (PMC6430770; doi:10.1038/s41467-019-09352-1)
Supplement: Supplementary file 11 — Supplementary Data 8 [file 41467_2019_9352_MOESM11_ESM.xlsx]

## Sheet: Table 8; Fluxes
Mitochondrial and cytosolic fluxes, showing percentage from citrate synthase flux under normoxia (which is 0.48 mM/h).
Direction of net flux is represented as arrow in Fig. 3g, Fig. 4d, and Fig. 5e.
Confidence intervals (95%) for estimated fluxes are denoted in square brackets.
	normoxia			hypoxia			SdhWT			SdhKO			GlnLow
Reactions	Forward flux	Backward flux	Net flux	Forward flux	Backward flux	Net flux	Forward flux	Backward flux	Net flux	Forward flux	Backward flux	Net flux	Forward flux	Backward flux	Net flux
V_CS	[1.000 1.000]	[0.000 0.000]	1.000 [1.000 1.000]	[0.039 0.048]	[0.000 0.000]	0.044 [0.039 0.048]	[0.842 1.158]	[0.000 0.000]	1.158 [0.842 1.158]	[0.054 0.054]	[0.874 1.227]	-0.967 [-1.173 -0.820]	[0.800 1.200]	[0.000 0.000]	1.004 [0.800 1.200]
V_CIT	[0.331 0.364]	[0.364 0.398]	-0.017 [-0.034 -0.000]	[0.018 0.079]	[0.044 0.060]	-0.003 [-0.041 0.036]	[0.986 1.380]	[0.593 1.382]	0.247 [-0.002 0.561]	[0.065 0.162]	[0.109 0.109]	-0.024 [-0.044 0.054]	[0.154 0.193]	[0.193 0.232]	-0.018 [-0.039 -0.000]
V_AcCoa	[0.000 0.034]	[0.000 0.000]	0.004 [0.000 0.034]	[0.000 0.076]	[0.000 0.000]	0.024 [0.000 0.076]	[0.000 0.562]	[0.000 0.000]	0.247 [0.000 0.562]	[0.000 0.171]	[0.000 0.000]	0.044 [0.000 0.171]	[0.000 0.039]	[0.000 0.000]	0.002 [0.000 0.039]
V_IDH1_red	[0.010 0.034]	[0.000 0.008]	0.021 [0.008 0.034]	[0.016 0.041]	[0.000 0.009]	0.026 [0.012 0.041]	[0.000 0.002]	[0.000 0.004]	-0.000 [-0.002 0.002]	[0.021 0.117]	[0.000 0.016]	0.068 [0.018 0.117]	[0.011 0.039]	[0.000 0.039]	0.020 [0.000 0.039]
V_IDH2_red	[0.154 0.176]	[0.000 0.048]	0.144 [0.113 0.176]	[0.054 0.063]	[0.000 0.028]	0.047 [0.030 0.063]	[0.033 0.102]	[0.000 0.201]	0.034 [-0.099 0.102]	[0.900 1.129]	[0.000 0.025]	1.042 [0.898 1.129]	[0.000 0.252]	[0.000 0.027]	0.126 [0.000 0.252]
V_IDH3_ox	[1.128 1.209]	[0.000 0.021]	1.161 [1.113 1.209]	[0.035 0.152]	[0.000 0.003]	0.093 [0.035 0.152]	[0.699 1.261]	[0.000 0.012]	0.944 [0.692 1.261]	[0.000 0.255]	[0.000 0.229]	0.098 [0.000 0.255]	[1.003 1.492]	[0.001 0.253]	1.149 [0.807 1.490]
