# Supplementary material for: Spatial-fluxomics provides a subcellular-compartmentalized view of reductive glutamine metabolism in cancer cells
Source: Nat Commun. 2019 Mar 22;10:1351. doi: 10.1038/s41467-019-09352-1 (PMC6430770; doi:10.1038/s41467-019-09352-1)
Supplement: Supplementary file 13 — Source Data [file 41467_2019_9352_MOESM13_ESM.xlsx]

## Sheet: Fig. 1c-d (western blot)
Marker	Fraction	Loading volume (uL)	Intensity	Recalculated protein amount	Average	Standard deviation
CS	Whole cell	15	3.11	17.7224	16.1411	1.43576
CS	Whole cell	15	2.75	15.7817
CS	Whole cell	15	2.59	14.9191
CS	cytosol	15	0.119	1.59838	1.50692	0.100421
CS	cytosol	15	0.105	1.52291
CS	cytosol	15	0.0821	1.39946
CS	Mitochondria	15	2.59	14.9191	14.5597	0.315874
CS	Mitochondria	15	2.48	14.3261
CS	Mitochondria	15	2.5	14.434
GAPDH	Whole cell	15	3.18	16.157	18.3327	2.21841
GAPDH	Whole cell	15	3.6	18.2496
GAPDH	Whole cell	15	4.07	20.5914
GAPDH	cytosol	15	4.18	19.1096	17.0134	2.05876
GAPDH	cytosol	15	3.55	14.9942
GAPDH	cytosol	15	3.96	16.9363
GAPDH	Mitochondria	15	0.312	1.48187	1.31932	0.159649
GAPDH	Mitochondria	15	0.268	1.31334
GAPDH	Mitochondria	15	0.153	1.16274

## Sheet: Fig. 1c-d (LCMS)
LC-MS intensity	WC1	WC2	WC3	CY1	CY2	CY3	MT1	MT2	MT3
TMRM	1194040	1219868	1317869	163767	126992	166882	1468513	1268978	1237053
Glucose 6-phosphate	28223.7	27937	28892.7	26348.6	26154.3	20447.4	3819.54	3129.62	3249.23
	WC			CY			MT
	mean	sd		mean	sd		mean	sd
TMRM	1.24393e+06	65326		152547	22185.8		1324848	125437
Glucose 6-phosphate	28351.1	490.424		24316.8	3352.37		3399.46	368.683
	(normalized by WC)
TMRM	1			0.103254			0.896746
Glucose 6-phosphate	1			0.877348			0.122652

## Sheet: Fig. 1e,g-h
CY_mean = mean of relative pool sizes in the cytosolic fraction out of the total whole-cell pool (n=3)
CY_ci = confidence interval (95%) of relative pool sizes in the cytosolic fraction out of the total whole-cell pool (n=3)
MT_mean = mean of relative pool sizes in the mitochondrial fraction out of the total whole-cell pool (n=3)
MT_ci = confidence interval (95%) of relative pool sizes in the mitochondrial fraction out of the total whole-cell pool (n=3)
Deconv = deconvoluted metabolite pool sizes (see Methods)
	HeLa (Normoxia)				HeLa (Normoxia)
Metabolite name	CY_mean	CY_ci	MT_mean	MT_ci	Deconv_CY_mean	Deconv_CY_ci	Deconv_MT_mean	Deconv_MT_ci
3-Phosphoglyceric acid	1.49	[1.333 1.678]	0.09	[0.082 0.098]	1	[1.000 1.000]	0	[0.000 0.000]
6-Phosphogluconic acid	0.914	[0.901 0.926]	0.148	[0.129 0.170]	0.976	[0.961 0.990]	0.087	[0.064 0.110]
Betaine	1.341	[0.890 2.031]	0.136	[0.110 0.164]	0.993	[0.953 1.000]	0.034	[0.000 0.085]
Citric acid	0.631	[0.518 0.754]	0.282	[0.255 0.315]	0.655	[0.532 0.787]	0.26	[0.228 0.297]
DL-Pyroglutamic acid	0.939	[0.564 1.516]	0.259	[0.233 0.284]	0.889	[0.586 1.000]	0.203	[0.155 0.245]
Fructose 1,6-bisphosphate	0.732	[0.694 0.770]	0.031	[0.028 0.034]	0.789	[0.748 0.831]	0	[0.000 0.000]
GDP	1.153	[0.946 1.395]	0.18	[0.164 0.199]	0.998	[1.000 1.000]	0.101	[0.073 0.129]
GMP	0.981	[0.721 1.359]	0.267	[0.227 0.315]	0.947	[0.755 1.000]	0.211	[0.158 0.271]
GTP	1.075	[1.009 1.144]	0.049	[0.039 0.062]	1	[1.000 1.000]	0	[0.000 0.000]
Gluconic acid	0.979	[0.886 1.075]	0.099	[0.089 0.111]	0.994	[0.950 1.000]	0.026	[0.012 0.042]
Glucose 6-phosphate	0.958	[0.876 1.043]	0.105	[0.103 0.107]	0.989	[0.940 1.000]	0.034	[0.026 0.043]
Lactic acid	0.852	[0.781 0.928]	0.084	[0.076 0.092]	0.917	[0.840 0.999]	0.019	[0.009 0.031]
Malic acid	0.894	[0.792 1.026]	0.181	[0.180 0.182]	0.942	[0.839 1.000]	0.124	[0.113 0.134]
N-Acetyl Glutamate	1.005	[0.901 1.132]	0.149	[0.140 0.158]	0.995	[0.961 1.000]	0.079	[0.064 0.093]
N-Acetyl-L-aspartic acid	0.884	[0.814 0.961]	0.125	[0.111 0.142]	0.944	[0.871 1.000]	0.064	[0.046 0.084]
NADPH	0.531	[0.317 0.832]	0.102	[0.092 0.114]	0.576	[0.332 0.893]	0.067	[0.040 0.092]
O-Acetyl Serine	1.111	[0.976 1.275]	0.109	[0.099 0.121]	1	[1.000 1.000]	0.026	[0.007 0.044]
S-(2-Succinyl)cysteine	1.171	[0.928 1.460]	0.159	[0.150 0.169]	0.996	[0.991 1.000]	0.075	[0.050 0.100]
UMP	0.542	[0.500 0.586]	0.367	[0.335 0.405]	0.547	[0.502 0.595]	0.362	[0.326 0.405]
Ureidosuccinic acid	1.184	[0.993 1.404]	0.17	[0.157 0.185]	1	[1.000 1.000]	0.087	[0.063 0.110]
Xylulose 5-phosphate	1.143	[1.039 1.263]	0.055	[0.022 0.112]	1	[1.000 1.000]	0.004	[0.000 0.027]
alpha-Ketoglutaric acid	0.561	[0.518 0.608]	0.235	[0.214 0.260]	0.584	[0.537 0.633]	0.214	[0.189 0.241]
cis-Aconitic acid	0.746	[0.670 0.819]	0.255	[0.219 0.304]	0.777	[0.699 0.859]	0.223	[0.179 0.274]
Glycerol 1-phosphate	0.968	[0.878 1.062]	0.15	[0.128 0.174]	0.99	[0.936 1.000]	0.084	[0.058 0.113]
ADP	0.359	[0.352 0.366]	0.235	[0.220 0.253]	0.364	[0.356 0.372]	0.231	[0.214 0.251]
ATP	0.892	[0.807 0.987]	0.096	[0.079 0.115]	0.95	[0.865 1.000]	0.03	[0.010 0.053]
CTP	1.019	[0.925 1.121]	0.068	[0.059 0.077]	0.999	[0.996 1.000]	0	[0.000 0.001]
L-Glutathione reduced	0.782	[0.731 0.829]	0.129	[0.127 0.132]	0.834	[0.780 0.886]	0.077	[0.071 0.082]
NADH	0.79	[0.672 0.928]	0.161	[0.155 0.166]	0.839	[0.712 0.990]	0.11	[0.097 0.124]
UDP	1.327	[1.144 1.586]	0.205	[0.186 0.227]	1	[1.000 1.000]	0.113	[0.082 0.143]
UTP	0.952	[0.907 1.002]	0.067	[0.062 0.072]	0.997	[0.978 1.000]	0	[0.000 0.000]
5′-Deoxy-5′-(methylthio)adenosine	1.307	[1.102 1.535]	0.304	[0.269 0.342]	1	[1.000 1.000]	0.225	[0.182 0.271]
Glycine	1.041	[0.737 1.395]	0.065	[0.047 0.084]	0.966	[0.794 1.000]	0.001	[0.000 0.006]
L-Serine	0.83	[0.694 0.978]	0.091	[0.057 0.137]	0.889	[0.744 1.000]	0.032	[0.000 0.078]
AMP	0.724	[0.657 0.794]	0.506	[0.466 0.553]	0.73	[0.659 0.809]	0.5	[0.455 0.553]
L-Alanine	1.02	[0.894 1.148]	0.076	[0.071 0.081]	0.996	[0.964 1.000]	0.002	[0.000 0.008]
L-Aspartic acid	0.926	[0.827 1.028]	0.124	[0.110 0.140]	0.968	[0.884 1.000]	0.058	[0.040 0.078]
L-Cystathionine	0.83	[0.490 1.340]	0.083	[0.073 0.095]	0.847	[0.525 1.000]	0.021	[0.000 0.049]
L-Glutamic acid	0.766	[0.716 0.818]	0.21	[0.196 0.226]	0.81	[0.755 0.865]	0.167	[0.150 0.186]
L-Glutamine	0.967	[0.899 1.042]	0.105	[0.093 0.119]	0.995	[0.965 1.000]	0.033	[0.018 0.050]
L-Proline	0.821	[0.744 0.902]	0.11	[0.102 0.119]	0.879	[0.797 0.966]	0.052	[0.041 0.064]
NAD+	0.441	[0.406 0.476]	0.161	[0.155 0.167]	0.46	[0.422 0.500]	0.141	[0.133 0.149]

## Sheet: Fig. 1f
metabolite	0_min	1_min	5_min	10_min	15_min	30_min
2-hydroxyglutarate	0	0.0393062	0.0656179	0.352356	0.42674	0.447937
Acetyl coenzyme A	0	0.0911825	0.489176	0.514161	0.512322	0.596308
ADP	0	0	0.0760255	0.236714	0.15191	0.423169
alpha-Ketoglutaric acid	0	0	0.248238	0.520856	0.697237	0.818381
AMP	0	0	0.0399747	0.0454659	0.219404	0.485059
ATP	0	0.0872304	0.551917	0.739906	0.773444	0.83947
CDP	0	0.141942	0.213256	0.289057	0.240343	0.402615
cis-Aconitic acid	0	0.0727916	0.479543	0.770127	0.900644	0.952558
Citric acid	0	0.212631	0.402032	0.742477	0.878004	0.95466
Creatine	0	0.242257	0.310332	0.47705	0.528806	0.615648
CTP	0	0.191404	0.397415	0.631043	0.669964	0.804107
GABA	0	0.106038	0.336305	0.6613	0.79941	0.877958
GDP	0	0.184778	0.343427	0.498357	0.332917	0.288985
GTP	0	0.133217	0.574641	0.771957	0.76721	0.890013
L-Arginine	0	0.269062	0.338417	0.527239	0.620469	0.772843
L-Asparagine	0	0.307272	0.401403	0.611165	0.735979	0.718796
L-Aspartic acid	0	0.281544	0.0904515	0.23141	0.260745	0.327173
L-Glutamic acid	0	0.214825	0.310482	0.641973	0.795482	0.884628
L-Glutamine	0	0.289528	0.505643	0.593649	0.664526	0.67365
L-Isoleucine	0	0.276881	0.598754	0.696865	0.749573	0.802841
L-Leucine	0	0.275795	0.593991	0.707666	0.740798	0.801634
L-Phenylalanine	0	0.300766	0.354006	0.611559	0.78959	0.942149
L-Proline	0	0.124688	0.643275	0.824673	0.88382	0.898577
L-Serine	0	0.286936	0.230818	0.451178	0.39438	0.457737
L-Threonine	0	0.412647	0.543952	0.650161	0.695679	0.753274
L-Tryptophan	0	0.222888	0.204279	0.365593	0.511249	0.698312
L-Tyrosine	0	0.171587	0.155834	0.310744	0.435193	0.647491
L-Valine	0	0.291344	0.442983	0.466091	0.496738	0.611115
Taurine	0	0.286848	0.314326	0.549978	0.699807	0.88119
UDP	0	0.271044	0.259837	0.296707	0.209616	0.319688

## Sheet: Fig. 2c-f
		mitochondria														cytosol
		2 min	2 min (std)	5 min	5 min (std)	10 min	10 min (std)	20 min	20 min (std)	30 min	30 min (std)	60 min	60 min (std)	180 min	180 min (std)	2 min	2 min (std)	5 min	5 min (std)	10 min	10 min (std)	20 min	20 min (std)	30 min	30 min (std)	60 min	60 min (std)	180 min	180 min (std)
citrate	m+0	0.996277	0.000950997	0.989983	0.00077073	0.937708	0.00211137	0.8869	0.00534812	0.811639	0.00502046	0.742732	0.00830532	0.584775	0.0041959	0.997825	0.00216882	0.999027	0.000835389	0.998958	0.00105513	0.998425	0.0016365	0.973454	0.00446884	0.90923	0.00648767	0.846917	0.0131455
citrate	m+1	0.00145885	0.000858599	0.000783392	0.000746751	0.00082322	0.0004111	0.00174653	0.000752558	0.00171561	0.00175964	0.0016842	0.00134928	0.00239199	0.000201699	0.00202755	0.00217007	0.000921635	0.00083585	0.00103791	0.00105529	0.00040602	0.000442894	0.00153072	0.00182171	0.00059315	0.000657307	0.00230755	0.000637062
citrate	m+2	8.81535e-05	7.46776e-07	7.80543e-05	6.74553e-07	9.32082e-05	1.18149e-06	0.00161611	0.000961797	0.00581333	0.000224893	0.00898983	0.000706673	0.0203947	0.000756235	3.42777e-05	3.35891e-07	2.16827e-05	2.80901e-07	3.91078e-06	4.52999e-07	2.64194e-05	4.57189e-05	0	0	0	0	0.00100822	0.00134857
citrate	m+3	0.000217834	2.44126e-06	0.000189468	3.32033e-05	0.00182909	0.000138072	0.0095249	0.000963936	0.0237671	0.000626595	0.0411514	0.00370985	0.069541	0.00103152	3.94406e-05	9.41088e-07	1.75096e-05	3.95792e-06	0	0	0	0	0.000409207	0.000693795	0.0168256	0.000769937	0.0269522	0.00120964
citrate	m+4	0.00144771	0.00034805	0.00765805	0.000238859	0.0537275	0.00199929	0.0823169	0.0051777	0.123384	0.00457466	0.159878	0.00642821	0.260019	0.00347096	7.05247e-07	3.14848e-06	0	0	0	0	0.000871458	0.00144128	0.0168014	0.00371806	0.0476846	0.00365343	0.0889808	0.0125515
citrate	m+5	0.000275957	2.96666e-05	0.0010733	1.37804e-05	0.00551267	0.00034571	0.0167501	0.00122753	0.0318479	0.00131476	0.0424612	0.00386531	0.0589221	0.00128803	3.38441e-05	3.86066e-06	0	0	0	0	0.000270691	0.00048483	0.00780111	0.00193584	0.0256663	0.00594682	0.0338338	0.00424238
citrate	m+6	0.000234664	2.67778e-06	0.000235142	2.64222e-06	0.000306562	6.56334e-05	0.00114521	2.44692e-05	0.00183309	0.000471352	0.00310357	0.000503913	0.00395579	0.000192495	3.88617e-05	1.02586e-06	1.25911e-05	1.08552e-06	1.41214e-07	6.48698e-07	0	0	3.50016e-06	9.70435e-06	0	0	0	0
glutamate	m+0	0.97748	0.00172504	0.941423	0.00244094	0.835488	5.24627e-06	0.741855	0.0104419	0.67218	0.00696871	0.587158	0.00110794	0.543988	0.00491959	0.989141	0.00363287	0.965638	0.00328155	0.853776	0.00428913	0.763043	0.00935848	0.689364	0.000167027	0.607832	0.00179273	0.557409	0.00363322
glutamate	m+1	0	0.00219109	0.000806499	0.000563333	0	0.000349645	0	0.000498644	0	0.000975957	8.79907e-07	1.3809e-06	0.000214258	8.47205e-05	0	0.00374847	0.000492548	0.00211969	0	0.000948407	0	0.000348928	0	0.000885301	0	0.000206027	0	0.000835987
glutamate	m+2	0	8.81397e-05	0	0.000146254	0	8.99433e-05	0	8.77423e-05	0	5.00352e-05	0	6.03449e-05	0.000653859	3.50548e-05	0	7.68823e-05	0	0.000140976	0	0.000127186	0	2.22206e-05	0	4.07679e-05	0	7.68853e-05	0	0.000195558
glutamate	m+3	0	0	0	2.15744e-05	0	3.51242e-05	0	1.76752e-05	0.000175017	2.62318e-05	0.00357138	0.000324357	0.0111429	0.000132274	0	0	0	0	0	9.29466e-06	0	8.55197e-05	0	2.33558e-05	0.00224105	8.86036e-06	0.00847363	0.000374084
glutamate	m+4	0	0.00011569	0	2.78068e-07	0	0.000176967	0	0.000204228	0	4.4575e-05	0	6.28285e-05	0	0.0003037	0	6.53107e-05	0	9.33567e-05	0	9.85137e-06	0	0.000632902	0	0.000381115	0	0.000274544	0	2.11403e-05
glutamate	m+5	0.0225201	0.000493601	0.0577708	0.00204572	0.164512	0.000646434	0.258145	0.0106663	0.327644	0.00602445	0.40927	0.000908137	0.444001	0.00486794	0.0108595	0.000127166	0.0338698	0.00111424	0.146224	0.00538387	0.236957	0.00831335	0.310636	0.0006538	0.389927	0.00194699	0.434118	0.00387843
glutamine	m+0	0.815828	0.000640029	0.645908	0.0074557	0.515554	0.000720256	0.456415	0.00115882	0.454804	0.00433449	0.441784	0.00251072	0.442974	0.00142143	0.765188	0.00131781	0.614705	0.00901919	0.494001	0.00471215	0.450681	0.00398936	0.456165	0.00929624	0.442311	0.000218795	0.443958	0.000577243
glutamine	m+1	0	0	0	0	0	0	0	0.00644521	0	0.0050992	0	0.00250121	0	0.000276679	0	0.000378473	0	0.000754952	0	0.000127469	0	0.00128597	0	0.00108511	0	0.000604224	0	0.000258162
glutamine	m+2	0	0.000287204	0	0.000199903	0	0.000122093	0	0.00014224	0	0	0	0	0	0	0	2.80706e-05	0	6.89524e-05	0	2.39297e-05	0	9.783e-05	0	4.70992e-05	0	0.000211434	0	0.000111392
glutamine	m+3	0	0	0	0.000166105	0	0.000247123	0	0.00030001	0	7.62714e-05	0	6.14238e-05	0	0.000123436	0	9.37294e-05	0	0.000279852	0	0.000116257	0	2.24926e-05	0	4.74573e-05	0	5.79189e-05	0	0.000138258
glutamine	m+4	0	9.60767e-05	0	2.60335e-05	0	0.000124557	0	0.000183823	0	4.23298e-05	0	0.00230691	0	0.000685726	0	3.50937e-05	0	0.000141729	0	0.000914675	0	0.00106288	0	0.00103189	0	0.00202956	0	0.000329525
glutamine	m+5	0.184172	0.000831157	0.354092	0.00779568	0.484446	0.00121403	0.543585	0.00794562	0.545196	0.000798649	0.558216	0.00725742	0.557026	0.00058246	0.234812	0.00179704	0.385295	0.0102647	0.505999	0.00357768	0.549319	0.00152018	0.543835	0.0093491	0.557689	0.0025685	0.556042	0.000532746

## Sheet: Fig. 3a-d
		mitochondria																		cytosol
		2 min	2 min (std)	5 min	5 min (std)	10 min	10 min (std)	20 min	20 min (std)	30 min	30 min (std)	60 min	60 min (std)	180 min	180 min (std)	720 min	720 min (std)	1440 min	1440 min (std)	2 min	2 min (std)	5 min	5 min (std)	10 min	10 min (std)	20 min	20 min (std)	30 min	30 min (std)	60 min	60 min (std)	180 min	180 min (std)	720 min	720 min (std)	1440 min	1440 min (std)
malate	m+0	0.978178	0.000864702	0.950451	0.00107151	0.845823	0.0083175	0.770379	0.0120648	0.705562	0.00594758	0.623942	0.00503983	0.548566	0.00495207	0.546905	0.00581524	0.53364	0.00266041	0.99938	0.000437317	0.993248	0.000719471	0.970765	0.00225447	0.913526	0.00531796	0.85553	0.00528782	0.755995	0.00340319	0.655086	0.00902308	0.612878	0.00775808	0.56811	0.00221149
malate	m+1	0.00114527	0.000710358	0.00089094	0.000544476	0.000564655	0.000211027	0.00126413	0.000972709	0.00155834	0.00142423	0.00140296	0.000909516	0.0011744	0.000946647	0.00135791	7.49465e-05	0.00824866	0.000291786	0.000213252	0.000257409	0.000523024	0.000674508	0.000485165	0.000546495	0.00227553	0.00267118	0.000892334	0.000917541	0.00107575	0.00107904	0.00069469	0.000798291	0.000388003	0.000232894	0.00482417	0.00104386
malate	m+2	0.000249904	4.00174e-05	0.000231922	9.75875e-05	0.000375487	0.000141147	0.00116813	0.00013456	0.00198976	9.60209e-05	0.00768425	0.000720593	0.0157301	0.000277316	0.0265885	0.00074874	0.0546706	0.00102953	0.000109662	9.06699e-05	0.000119189	0.000101324	0.000487859	0.000411564	0.000138366	0.000174414	0.000116183	0.000153059	0.000600698	0.000611046	0.00669574	0.000919204	0.0178572	0.000876948	0.0401654	0.000282699
malate	m+3	0.000322171	8.31254e-05	0.000271405	0.000142326	9.33532e-05	8.72419e-05	0.00126649	0.000645204	0.00471834	0.000396128	0.0156823	0.00243795	0.0217067	0.00240245	0.0253485	0.00201556	0.0314513	0.0024471	4.74736e-05	9.8995e-06	6.07424e-05	1.85654e-05	0.0016892	8.14014e-05	0.00741179	0.000208906	0.0224615	0.00133405	0.0575564	0.00262984	0.0767772	0.00469959	0.0756331	0.00222644	0.0817377	0.000738058
malate	m+4	0.0201046	0.000546109	0.0481545	0.000893571	0.153144	0.00835315	0.225922	0.011987	0.286171	0.0060239	0.351289	0.00511641	0.412822	0.00545761	0.3998	0.00592158	0.37199	0.00265417	0.000249168	0.000356649	0.00604897	0.000249107	0.0265724	0.00213089	0.0766484	0.00491527	0.121	0.00536139	0.184772	0.00285266	0.260746	0.00775271	0.293244	0.00805998	0.305162	0.00226481
citrate	m+0	0.996277	0.000950997	0.989983	0.00077073	0.937708	0.00211137	0.8869	0.00534812	0.811639	0.00502046	0.742732	0.00830532	0.584775	0.0041959	0.561136	0.00525657	0.5508	0.00271956	0.997825	0.00216882	0.999027	0.000835389	0.998958	0.00105513	0.998425	0.0016365	0.973454	0.00446884	0.90923	0.00648767	0.846917	0.0131455	0.737406	0.0159109	0.61609	0.00639921
citrate	m+1	0.00145885	0.000858599	0.000783392	0.000746751	0.00082322	0.0004111	0.00174653	0.000752558	0.00171561	0.00175964	0.0016842	0.00134928	0.00239199	0.000201699	0.00427199	0.000287763	0.00786695	0.000856575	0.00202755	0.00217007	0.000921635	0.00083585	0.00103791	0.00105529	0.00040602	0.000442894	0.00153072	0.00182171	0.00059315	0.000657307	0.00230755	0.000637062	0	0	0.00567015	0.000273958
citrate	m+2	8.81535e-05	7.46776e-07	7.80543e-05	6.74553e-07	9.32082e-05	1.18149e-06	0.00161611	0.000961797	0.00581333	0.000224893	0.00898983	0.000706673	0.0203947	0.000756235	0.0288827	0.00172744	0.0512954	0.000652111	3.42777e-05	3.35891e-07	2.16827e-05	2.80901e-07	3.91078e-06	4.52999e-07	2.64194e-05	4.57189e-05	0	0	0	0	0.00100822	0.00134857	0.0157744	0.00349312	0.0319468	0.00051844
citrate	m+3	0.000217834	2.44126e-06	0.000189468	3.32033e-05	0.00182909	0.000138072	0.0095249	0.000963936	0.0237671	0.000626595	0.0411514	0.00370985	0.069541	0.00103152	0.0709696	0.00178223	0.0709272	0.00132242	3.94406e-05	9.41088e-07	1.75096e-05	3.95792e-06	0	0	0	0	0.000409207	0.000693795	0.0168256	0.000769937	0.0269522	0.00120964	0.0413717	0.00507265	0.0580016	0.00268436
citrate	m+4	0.00144771	0.00034805	0.00765805	0.000238859	0.0537275	0.00199929	0.0823169	0.0051777	0.123384	0.00457466	0.159878	0.00642821	0.260019	0.00347096	0.275003	0.00421318	0.254576	0.00198784	7.05247e-07	3.14848e-06	0	0	0	0	0.000871458	0.00144128	0.0168014	0.00371806	0.0476846	0.00365343	0.0889808	0.0125515	0.164689	0.0159964	0.231252	0.00593405
citrate	m+5	0.000275957	2.96666e-05	0.0010733	1.37804e-05	0.00551267	0.00034571	0.0167501	0.00122753	0.0318479	0.00131476	0.0424612	0.00386531	0.0589221	0.00128803	0.0557772	0.00329992	0.0612516	0.00205401	3.38441e-05	3.86066e-06	0	0	0	0	0.000270691	0.00048483	0.00780111	0.00193584	0.0256663	0.00594682	0.0338338	0.00424238	0.0401934	0.00120694	0.0557231	0.000896573
citrate	m+6	0.000234664	2.67778e-06	0.000235142	2.64222e-06	0.000306562	6.56334e-05	0.00114521	2.44692e-05	0.00183309	0.000471352	0.00310357	0.000503913	0.00395579	0.000192495	0.00395988	0.000654919	0.00328346	0.000435241	3.88617e-05	1.02586e-06	1.25911e-05	1.08552e-06	1.41214e-07	6.48698e-07	0	0	3.50016e-06	9.70435e-06	0	0	0	0	0.000565915	0.000485383	0.00131575	0.000114111

## Sheet: Fig. 3e
citrate m+5/m+4					malate m+3/m+4
	MT	CY	Media			MT	CY	Media
mean	0.226179	0.250452	0.255		mean	0.143509	0.255265	0.264
sd	0.00325582	0.00260168	0.0212132		sd	0.00620364	0.00519184	0.00707107

## Sheet: Fig. 3g
Mitochondrial and cytosolic fluxes, showing percentage from citrate synthase flux under normoxia (which is 0.48 mM/h).
Direction of net flux is represented as arrow in Fig. 3g
Confidence intervals (95%) for estimated fluxes are denoted in square brackets.
	normoxia
Reactions	Forward flux	Backward flux	Net flux
V_CS	[1.000 1.000]	[0.000 0.000]	1.000 [1.000 1.000]
V_CIT	[0.331 0.364]	[0.364 0.398]	-0.017 [-0.034 -0.000]
V_AcCoa	[0.000 0.034]	[0.000 0.000]	0.004 [0.000 0.034]
V_IDH1_red	[0.010 0.034]	[0.000 0.008]	0.021 [0.008 0.034]
V_IDH2_red	[0.154 0.176]	[0.000 0.048]	0.144 [0.113 0.176]
V_IDH3_ox	[1.128 1.209]	[0.000 0.021]	1.161 [1.113 1.209]

## Sheet: Fig. 3h
Measured palmitate labeling
	m+2	m+4	m+6	m+8	m+10	m+12	m+14	m+16
mean	0.34562	0.101359	0.0236191	0	0	0	0	0
sd	0.02	0.00586535	0.00231755	0	0	0	0	0
Simulated palmitate labeling
	m+2	m+4	m+6	m+8	m+10	m+12	m+14	m+16
mean	0.34562	0.096669	0.0154503	0.00154337	9.86687e-05	3.94249e-06	9.00167e-08	8.99195e-10
sd	0	0	0	0	0	0	0	0

## Sheet: Fig. 3i
citrate
mean	WT_CY	WT_MT	Vector_CY	Vector_MT	IDH1_KDA_CY	IDH1_KDA_MT	IDH1_KDB_CY	IDH1_KDB_MT	IDH2_KDA_CY	IDH2_KDA_MT	IDH2_KDB_CY	IDH2_KDB_MT
m+0	0.805985	0.669757	0.889019	0.567713	0.742369	0.66993	0.815537	0.770975	0.894929	0.633677	0.871154	0.57819
m+1	0	0.00356634	0	0.00159459	0.00076554	0.00361853	0	0.00173807	0	0.00208654	0	0.00280987
m+2	0	0.00892099	0	0.0106437	0.00869385	0.0135206	0.0020572	0.00324728	0	0.0107176	0	0.0142416
m+3	0.0280762	0.0583442	0.0144629	0.0758237	0.0227246	0.0297364	0.013453	0.0166898	0.0117849	0.0481802	0.0160273	0.045353
m+4	0.12665	0.216048	0.0750455	0.290052	0.209274	0.263252	0.156982	0.191318	0.0740404	0.255	0.0896501	0.292428
m+5	0.039289	0.0425613	0.0214729	0.0502649	0.0161728	0.0188705	0.0119711	0.0154724	0.0192458	0.0477734	0.0231682	0.0630939
m+6	0	0.00080245	0	0.00390745	0	0.00107172	0	0.000559507	0	0.00256561	0	0.00388401
sd	WT_CY	WT_MT	Vector_CY	Vector_MT	IDH1_KDA_CY	IDH1_KDA_MT	IDH1_KDB_CY	IDH1_KDB_MT	IDH2_KDA_CY	IDH2_KDA_MT	IDH2_KDB_CY	IDH2_KDB_MT
m+0	0.0250284	0.00245336	0.0129785	0.00228118	0.00750973	0.00202628	0.0366617	0.00241574	0.0169281	0.000857449	0.0161541	0.00233609
m+1	0.00586962	0.000407935	0.000704274	0.0008804	0.00512713	0.000306618	0.00128243	0.000187209	0.000256879	0.000195163	0.00428079	0.000933371
m+2	7.80157e-05	7.46684e-05	0	0.000156213	0.00302897	0.000186896	0.00466238	9.20664e-05	0.00110275	0.000267603	0.00360099	0.000387831
m+3	0.00513789	0.00243848	0.000783953	0.00248181	0.00537845	4.44393e-05	0.00384348	0.000119505	0.00056408	0.00079481	0.00219335	0.000289854
m+4	0.0224848	8.68086e-05	0.00890586	0.00178339	0.0111549	0.00169243	0.0238463	0.0019655	0.0118465	0.00133577	0.0105346	0.00174921
m+5	0.00319729	0.000679732	0.00258443	0.00216977	0.000867504	9.15269e-05	0.00302711	0.000488032	0.00314344	0.0013161	6.89666e-05	0.000738621
m+6	0	0.000448156	0	0.000449608	0	7.81614e-05	0	1.34336e-05	0.000528264	0.000115408	0	0.000285554

[truncated: 12 more sheets: Fig. 4a-b, Fig. 4c, Fig. 4d, Fig. 5a, Fig. 5b, Fig. 5c, Fig. 5e, Fig. 5g, Fig. 5h, Fig. 5i, Fig. 5j, Fig. 5k]
